# Supplementary material for: Functional Equivalency Inferred from “Authoritative Sources” in Networks of Homologous Proteins
Source: PLoS One. 2009 Jun 12;4(6):e5898. doi: 10.1371/journal.pone.0005898 (PMC2690840; doi:10.1371/journal.pone.0005898)
Supplement: SuppInfoDescription S1 — Supplementary Information Overview (0.00 MB TXT) [file pone.0005898.s001.txt]

Color codes for spreadsheets S3-S9
----------------------------------------

The blue colored rows are the species where we found MoLFunCs but not OMA orthologs, while the green colored rows are those where OMA orthologs were found but no MoLFunCs. The non-colored rows are species where both MoLFunC method and OMA method found orthologs/MoLFunCs. The rows where the font is "red" indicates species that was absent in the input for each technique. So if the red font row appears in the blue-colored row, then it means that the species was not considered in the OMA calculation.								
								

Description of some of the columns for spreadsheets S3-S9						
----------------------------------------------------------
								
Match of OMA and MoLFunC - we did this to see if the sequences were the same in both methods. "1" indicates Same sequences (shaded in grey) and "0" otherwise.								
MoLFunC Topology Check - the topology verification of each MoLFunC w.r.t to the initial query. "1" indicates topology similar to query and "0" otherwise.								
OMA Topology Check - topology verification for each ortholog from OMA w.r.t to initial query.  "1" indicates topology similar to query and "0" otherwise.								
MoLFunC Self Consistency check - Self consistency check for the MoLFunCs. "1" indicates success and "0" indicates failure.	
							
Motifs Present - Motifs/Residues that are critical for function								
