# Supplementary material for: Functional Equivalency Inferred from “Authoritative Sources” in Networks of Homologous Proteins
Source: PLoS One. 2009 Jun 12;4(6):e5898. doi: 10.1371/journal.pone.0005898 (PMC2690840; doi:10.1371/journal.pone.0005898)
Supplement: Spreadsheet S1 — (0.02 MB XLS) [file pone.0005898.s002.xls]

## Sheet: Sheet1
MoLFunC calculation Intermediate steps for Kv1.2 from NCBI Refseq
MoLFunC Matrix Before Refinement
	Species		Apis mellifera	Bos taurus	Caenorhabditis elegans	Danio rerio	Danio rerio	Drosophila melanogaster	Drosophila melanogaster	Equus caballus	Gallus gallus	Homo sapiens	Macaca mulatta	Monodelphis domestica	Mus musculus	Ornithorhynchus anatinus	Oryctolagus cuniculus	Pan troglodytes	Rattus norvegicus	Strongylocentrotus purpuratus	Strongylocentrotus purpuratus	Tribolium castaneum	Xenopus laevis
		ProteinID	XP_391895.2	XP_588328.1	NP_001022516.1	XP_691312.1	XP_001335679.1	NP_728123.1	NP_728122.1	XP_001496518.1	NP_989794.1	NP_004965.1	XP_001101557.1	XP_001372701.1	NP_032443.2	XP_001508339.1	NP_001076191.1	XP_001162925.1	NP_037102.1	XP_001178924.1	XP_789180.2	XP_968511.1	NP_001079222.1
1	Apis mellifera	XP_391895.2	1	1	1	1	0	1	0	1	1	1	1	1	1	1	1	1	0	1	0	1	1
2	Bos taurus	XP_588328.1	1	1	1	1	0	1	0	1	1	1	1	1	1	1	1	1	0	1	0	1	1
3	Caenorhabditis elegans	NP_001022516.1	1	1	1	0	1	1	0	1	1	1	1	1	1	1	1	1	0	0	1	1	1
4	Danio rerio	XP_691312.1	1	1	0	1	0	1	0	1	1	1	1	1	1	1	1	1	0	1	0	1	1
5	Danio rerio	XP_001335679.1	0	0	1	0	1	0	0	0	0	0	0	0	0	0	0	0	0	0	0	0	0
6	Drosophila melanogaster	NP_728123.1	1	1	1	1	0	1	0	1	1	1	1	1	1	1	1	1	0	1	0	0	1
7	Drosophila melanogaster	NP_728122.1	1	1	1	1	0	0	1	1	1	1	1	1	1	1	1	1	0	0	1	1	1
8	Equus caballus	XP_001496518.1	1	1	1	1	0	1	0	1	1	1	1	1	1	1	1	1	0	1	0	1	1
9	Gallus gallus	NP_989794.1	1	1	1	1	0	1	0	1	1	1	1	1	1	1	1	1	0	0	0	1	1
10	Homo sapiens	NP_004965.1	1	1	1	1	0	1	0	1	1	1	1	1	1	1	1	1	0	1	0	1	1
11	Macaca mulatta	XP_001101557.1	1	1	1	1	0	1	0	1	1	1	1	1	1	1	1	1	0	1	0	1	1
12	Monodelphis domestica	XP_001372701.1	1	1	1	1	0	1	0	1	1	1	1	1	1	1	1	1	0	1	0	1	1
13	Mus musculus	NP_032443.2	1	1	1	1	0	1	0	1	1	1	1	1	1	1	1	1	0	1	0	1	1
14	Ornithorhynchus anatinus	XP_001508339.1	1	1	1	1	0	1	0	1	1	1	1	1	1	1	1	1	0	1	0	1	1
15	Oryctolagus cuniculus	NP_001076191.1	1	1	1	1	0	1	0	1	1	1	1	1	1	1	1	1	0	1	0	1	1
16	Pan troglodytes	XP_001162925.1	1	1	1	1	0	1	0	1	1	1	1	1	1	1	1	1	0	1	0	1	1
17	Rattus norvegicus	NP_037102.1	1	1	1	1	0	1	0	1	1	1	1	1	1	1	1	1	1	1	0	1	1
18	Strongylocentrotus purpuratus	XP_001178924.1	1	1	0	1	0	1	0	1	1	1	1	1	1	1	1	1	0	1	0	1	1
19	Strongylocentrotus purpuratus	XP_789180.2	1	1	1	1	0	1	0	1	1	1	1	1	1	1	1	1	0	0	1	1	1
20	Tribolium castaneum	XP_968511.1	1	1	1	1	0	0	1	1	1	1	1	1	1	1	1	1	0	1	0	1	1
21	Xenopus laevis	NP_001079222.1	1	1	1	1	0	1	0	1	1	1	1	1	1	1	1	1	0	1	0	1	1
List of species and putative MoLFunCs after duplicate resolution
	Species	ProteinID
1	Apis mellifera	XP_391895.2
2	Bos taurus	XP_588328.1
3	Caenorhabditis elegans	NP_001022516.1
4	Danio rerio	XP_691312.1
5	Drosophila melanogaster	NP_728122.1
6	Equus caballus	XP_001496518.1
7	Gallus gallus	NP_989794.1
8	Homo sapiens	NP_004965.1
9	Macaca mulatta	XP_001101557.1
10	Monodelphis domestica	XP_001372701.1
11	Mus musculus	NP_032443.2
12	Ornithorhynchus anatinus	XP_001508339.1
13	Oryctolagus cuniculus	NP_001076191.1
14	Pan troglodytes	XP_001162925.1
15	Rattus norvegicus	NP_037102.1
16	Strongylocentrotus purpuratus	XP_001178924.1
17	Xenopus laevis	NP_001079222.1
New core list after duplicate resolution
	Species	ProteinID
1	Apis mellifera	XP_391895.2
2	Bos taurus	XP_588328.1
3	Equus caballus	XP_001496518.1
4	Homo sapiens	NP_004965.1
5	Macaca mulatta	XP_001101557.1
6	Monodelphis domestica	XP_001372701.1
7	Mus musculus	NP_032443.2
8	Ornithorhynchus anatinus	XP_001508339.1
9	Oryctolagus cuniculus	NP_001076191.1
10	Pan troglodytes	XP_001162925.1
11	Rattus norvegicus	NP_037102.1
12	Xenopus laevis	NP_001079222.1
Final list of MoLFunCs from the NCBI database
	Species	ProteinID
1	Apis mellifera	XP_391895.2
2	Bos Taurus	XP_588328.1
3	Caenorhabditis elegans	NP_001022516.1
4	Danio rerio	XP_691312.1
5	Drosophila melanogaster	NP_728122.1
6	Equus caballus	XP_001496518.1
7	Gallus gallus	NP_989794.1
8	Homo sapiens	NP_004965.1
9	Macaca mulatta	XP_001101557.1
10	Monodelphis domestica	XP_001372701.1
11	Mus musculus	NP_032443.2
12	Ornithorhynchus anatinus	XP_001508339.1
13	Oryctolagus cuniculus	NP_001076191.1
14	Pan troglodytes	XP_001162925.1
15	Rattus norvegicus	NP_037102.1
16	Strongylocentrotus purpuratus	XP_001178924.1
17	Tribolium castaneum	XP_968511.1
18	Xenopus laevis	NP_001079222.1
