# Supplementary material for: Functional Equivalency Inferred from “Authoritative Sources” in Networks of Homologous Proteins
Source: PLoS One. 2009 Jun 12;4(6):e5898. doi: 10.1371/journal.pone.0005898 (PMC2690840; doi:10.1371/journal.pone.0005898)
Supplement: Spreadsheet S2 — (0.04 MB XLS) [file pone.0005898.s003.xls]

## Sheet: Sheet1
MoLFunC calculation Intermediate steps for Kv1.2 from Ensembl
MoLFunC Matrix Before Refinement
			1	2	3	4	5	6	7	8	9	10	11	12	13	14	15	16	17	18	19	20	21	22	23	24	25	26	27	28	29	30	31	32	33	34	35	36	37	38	39	40	41	42	43	44	45	46	47
	Species		Aedes aegypti	Anopheles gambiae	Bos taurus	Caenorhabditis elegans	Canis familiaris	Ciona intestinalis	Ciona intestinalis	Ciona intestinalis	Ciona intestinalis	Ciona savignyi	Ciona savignyi	Ciona savignyi	Ciona savignyi	Danio rerio	Danio rerio	Danio rerio	Dasypus novemcinctus	Drosophila melanogaster	Drosophila melanogaster	Erinaceus europaeus	Felis catus	Gallus gallus	Gallus gallus	Gasterosteus aculeatus	Gasterosteus aculeatus	Gasterosteus aculeatus	Homo sapiens	Homo sapiens	Macaca mulatta	Monodelphis domestica	Mus musculus	Myotis lucifugus	Ornithorhynchus anatinus	Ornithorhynchus anatinus	Oryctolagus cuniculus	Oryzias latipes	Oryzias latipes	Oryzias latipes	Pan troglodytes	Pan troglodytes	Rattus norvegicus	Takifugu rubripes	Takifugu rubripes	Tetraodon nigroviridis	Tetraodon nigroviridis	Tetraodon nigroviridis	Xenopus tropicalis
		Protein ID	AAEL000242-PA	AGAP000254-PA	ENSBTAP00000020543	ZK1321.2e	ENSCAFP00000029266	ENSCINP00000023220	ENSCINP00000023221	ENSCINP00000007861	ENSCINP00000007870	ENSCSAVP00000017395	ENSCSAVP00000011900	ENSCSAVP00000011898	ENSCSAVP00000005148	ENSDARP00000067647	ENSDARP00000007629	ENSDARP00000069380	ENSDNOP00000001954	CG12348-PE	CG12348-PF	ENSEEUP00000006228	ENSFCAP00000004350	ENSGALP00000039828	ENSGALP00000039829	ENSGACP00000006912	ENSGACP00000012987	ENSGACP00000005678	ENSP00000314520	ENSP00000358785	ENSMMUP00000024583	ENSMODP00000029051	ENSMUSP00000041702	ENSMLUP00000002783	ENSOANP00000006361	ENSOANP00000006360	ENSOCUP00000007687	ENSORLP00000004657	ENSORLP00000008061	ENSORLP00000010656	ENSPTRP00000051851	ENSPTRP00000043698	NP_037102.1	SINFRUP00000136557	SINFRUP00000182123	GSTENP00029721001	GSTENP00033892001	GSTENP00027988001	ENSXETP00000038520
1	Aedes aegypti	AAEL000242-PA	1	1	1	1	1	0	0	1	0	0	1	0	0	0	0	1	1	1	0	1	1	0	1	1	0	0	1	0	1	1	1	1	0	1	1	0	1	0	1	0	0	1	0	0	1	0	1
2	Anopheles gambiae	AGAP000254-PA	1	1	1	1	1	0	0	1	0	0	1	0	0	0	0	1	1	1	0	1	1	0	1	1	0	0	1	0	1	1	1	1	0	1	1	0	1	0	1	0	0	1	0	0	1	0	1
3	Bos taurus	ENSBTAP00000020543	1	1	1	1	1	0	0	1	0	0	1	0	0	0	0	1	1	1	0	1	1	0	1	1	0	0	1	0	1	1	1	1	0	1	1	0	1	0	1	0	0	1	0	0	1	0	1
4	Caenorhabditis elegans	ZK1321.2e	1	1	1	1	1	0	0	1	0	0	1	0	0	1	0	0	1	1	0	1	1	0	1	1	0	0	1	0	0	1	1	1	0	1	1	1	0	0	1	0	0	1	0	0	1	0	1
5	Canis familiaris	ENSCAFP00000029266	1	1	1	1	1	0	0	1	0	0	1	0	0	0	0	1	1	1	0	1	1	0	1	1	0	0	1	0	1	1	1	1	0	1	1	0	1	0	1	0	0	1	0	0	1	0	1
6	Ciona intestinalis	ENSCINP00000023220	0	0	0	0	0	1	0	0	0	0	0	0	1	0	0	0	0	0	1	0	0	0	0	0	0	0	0	0	1	0	0	0	0	0	0	0	0	0	0	1	0	0	0	0	0	0	0
7	Ciona intestinalis	ENSCINP00000023221	0	0	0	0	0	0	1	0	0	0	0	0	0	0	0	0	0	0	0	0	0	0	0	0	0	0	0	0	0	0	0	0	0	0	0	0	0	0	0	0	0	0	0	0	0	0	0
8	Ciona intestinalis	ENSCINP00000007861	1	1	1	1	1	0	0	1	0	1	0	0	0	0	0	1	1	1	0	1	1	0	1	1	0	0	1	0	0	1	1	1	0	1	1	0	1	0	1	0	0	1	0	0	0	1	1
9	Ciona intestinalis	ENSCINP00000007870	1	1	1	1	1	0	0	0	1	0	1	0	0	1	0	0	1	1	0	1	1	0	1	1	0	0	1	0	0	1	1	1	0	1	1	1	0	0	1	0	0	1	0	0	0	1	1
10	Ciona savignyi	ENSCSAVP00000017395	0	0	0	0	0	0	0	1	0	1	0	0	0	0	0	0	0	0	0	0	0	0	0	0	0	0	0	0	0	0	0	0	0	0	0	0	0	0	0	0	0	0	0	0	0	0	0
11	Ciona savignyi	ENSCSAVP00000011900	1	1	1	1	1	0	0	0	0	0	1	0	0	0	0	1	1	1	0	1	1	0	1	1	0	0	1	0	1	1	1	1	0	1	1	0	1	0	1	0	0	1	0	0	1	0	1
12	Ciona savignyi	ENSCSAVP00000011898	0	0	0	0	0	0	0	0	0	0	0	1	0	0	0	0	0	0	0	0	0	0	0	0	0	0	0	0	0	0	0	0	0	0	0	0	0	0	0	0	0	0	0	0	0	0	0
13	Ciona savignyi	ENSCSAVP00000005148	0	0	0	0	0	1	0	0	0	0	0	0	1	0	0	0	0	0	0	0	0	0	0	0	0	0	0	0	0	0	0	0	0	0	0	0	0	0	0	0	0	0	0	0	0	0	0
14	Danio rerio	ENSDARP00000067647	0	0	0	1	0	0	0	1	0	1	0	0	0	1	0	0	0	0	0	0	0	0	0	0	0	0	0	0	0	0	0	0	0	0	0	0	0	0	0	0	0	0	0	0	0	0	0
15	Danio rerio	ENSDARP00000007629	0	0	0	0	0	1	0	0	0	1	0	0	0	0	1	0	0	0	1	1	0	0	0	1	0	0	0	0	0	0	0	0	0	0	0	0	1	0	0	0	0	0	0	0	1	0	0
16	Danio rerio	ENSDARP00000069380	1	1	1	0	1	0	0	1	0	0	0	0	1	0	0	1	1	1	0	1	1	0	1	0	1	0	1	0	1	1	1	1	0	1	1	0	1	0	1	0	0	0	0	0	1	0	1
17	Dasypus novemcinctus	ENSDNOP00000001954	1	1	1	1	1	0	0	1	0	0	1	0	0	0	0	1	1	1	0	1	1	0	1	1	0	0	1	0	1	1	1	1	0	1	1	0	1	0	1	0	0	1	0	0	1	0	1
18	Drosophila melanogaster	CG12348-PE	1	1	1	1	1	0	0	1	0	0	1	0	0	0	0	1	1	1	0	1	1	0	1	1	0	0	1	0	1	1	1	1	0	1	1	0	1	0	1	0	0	1	0	0	1	0	1
19	Drosophila melanogaster	CG12348-PF	0	0	0	0	0	0	1	0	0	0	0	0	0	0	0	0	0	0	1	0	0	0	0	0	0	0	0	0	0	0	0	0	0	0	0	0	0	0	0	0	0	0	0	0	0	0	0
20	Erinaceus europaeus	ENSEEUP00000006228	0	0	0	0	0	0	0	0	1	0	0	0	0	0	0	0	0	0	0	1	0	1	0	0	0	0	0	0	0	0	0	0	1	0	0	0	0	0	0	0	0	0	0	0	0	0	0
21	Felis catus	ENSFCAP00000004350	1	1	1	1	1	0	0	1	0	0	1	0	0	0	0	1	1	1	0	1	1	0	1	1	0	0	1	0	1	1	1	1	0	1	1	0	1	0	1	0	0	1	0	0	1	0	1
22	Gallus gallus	ENSGALP00000039828	0	0	0	0	0	0	0	0	0	0	0	0	0	0	0	0	0	0	0	0	0	1	0	0	0	0	0	0	0	0	0	0	0	0	0	0	0	0	0	0	0	0	0	0	0	0	0
23	Gallus gallus	ENSGALP00000039829	1	1	1	1	1	0	0	1	0	0	1	0	0	0	0	1	1	1	0	1	1	0	1	1	0	0	1	0	1	1	1	1	0	1	1	0	1	0	1	0	0	1	0	0	1	0	1
24	Gasterosteus aculeatus	ENSGACP00000006912	1	1	1	1	1	0	0	1	0	0	0	0	1	0	1	0	1	1	0	1	1	0	1	1	0	0	1	0	1	1	1	1	0	1	1	0	1	0	1	0	0	0	0	0	1	0	1
25	Gasterosteus aculeatus	ENSGACP00000012987	1	1	1	1	1	0	0	0	1	1	0	0	0	0	0	0	1	1	0	1	1	0	0	0	1	0	1	0	1	1	1	1	1	0	1	0	0	1	1	0	0	0	0	0	0	1	0
26	Gasterosteus aculeatus	ENSGACP00000005678	0	0	0	1	0	0	0	1	0	1	0	0	0	1	0	0	0	0	0	0	0	0	0	0	0	1	0	0	0	0	0	0	0	0	0	1	0	0	0	0	0	1	0	1	0	0	0
27	Homo sapiens	ENSP00000314520	1	1	1	1	1	0	0	1	0	0	1	0	0	0	0	1	1	1	0	1	1	0	1	1	0	0	1	0	0	1	1	1	0	1	1	0	1	0	1	0	0	1	0	0	1	0	1
28	Homo sapiens	ENSP00000358785	0	0	0	0	0	0	1	0	0	0	0	0	0	0	0	0	0	0	1	0	0	1	0	0	0	0	0	1	1	0	0	0	0	0	0	0	0	0	0	1	0	0	0	0	0	0	0
29	Macaca mulatta	ENSMMUP00000024583	0	0	0	0	0	0	1	0	0	0	0	0	0	0	0	0	0	0	1	0	0	1	0	0	0	0	0	1	1	0	0	0	0	0	0	0	0	0	0	1	0	0	0	0	0	0	0
30	Monodelphis domestica	ENSMODP00000029051	1	1	1	1	1	0	0	1	0	0	1	0	0	0	0	1	1	1	0	1	1	0	1	1	0	0	1	0	1	1	1	1	0	1	1	0	1	0	1	0	0	1	0	0	1	0	1
31	Mus musculus	ENSMUSP00000041702	1	1	1	1	1	0	0	1	0	0	1	0	0	0	0	1	1	1	0	1	1	0	1	1	0	0	1	0	1	1	1	1	0	1	1	0	1	0	1	0	0	1	0	0	1	0	1
32	Myotis lucifugus	ENSMLUP00000002783	1	1	1	1	1	0	0	1	0	0	1	0	0	0	0	1	1	1	0	1	1	0	1	1	0	0	1	0	1	1	1	1	0	1	1	0	1	0	1	0	0	1	0	0	1	0	1
33	Ornithorhynchus anatinus	ENSOANP00000006361	0	0	0	0	0	1	0	0	0	0	0	0	0	0	0	0	0	0	0	1	0	1	0	0	0	0	0	0	0	0	0	0	1	0	0	0	0	0	0	0	0	0	0	0	0	0	0
34	Ornithorhynchus anatinus	ENSOANP00000006360	1	1	1	1	1	0	0	1	0	0	1	0	0	0	0	1	1	1	0	1	1	0	1	1	0	0	1	0	1	1	1	1	0	1	1	0	1	0	1	0	0	1	0	0	1	0	1
35	Oryctolagus cuniculus	ENSOCUP00000007687	1	1	1	1	1	0	0	1	0	0	1	0	0	0	0	1	1	1	0	1	1	0	1	1	0	0	1	0	1	1	1	1	0	1	1	0	1	0	1	0	0	1	0	0	1	0	1
36	Oryzias latipes	ENSORLP00000004657	0	0	0	1	0	0	0	1	0	1	0	0	0	0	0	0	0	0	0	0	0	0	0	0	0	1	0	0	0	0	0	0	0	0	0	1	0	0	0	0	0	1	0	1	0	0	0
37	Oryzias latipes	ENSORLP00000008061	1	1	1	0	1	0	0	1	0	0	0	1	0	0	0	1	1	1	0	1	1	0	1	1	0	0	1	0	1	1	1	1	0	1	1	0	1	0	1	0	0	0	0	0	1	0	1
38	Oryzias latipes	ENSORLP00000010656	1	1	0	1	0	1	0	0	0	0	0	1	0	0	0	0	0	1	0	1	0	0	0	0	1	0	0	0	0	0	0	0	1	0	0	0	0	1	0	0	0	0	0	0	0	1	0
39	Pan troglodytes	ENSPTRP00000051851	1	1	1	1	1	0	0	1	0	0	1	0	0	0	0	1	1	1	0	1	1	0	1	1	0	0	1	0	0	1	1	1	0	1	1	0	1	0	1	0	0	1	0	0	1	0	1
40	Pan troglodytes	ENSPTRP00000043698	0	0	0	0	0	0	1	0	0	0	0	0	0	0	0	0	0	0	1	0	0	1	0	0	0	0	0	1	1	0	0	0	0	0	0	0	0	0	0	1	0	0	0	0	0	0	0
41	Rattus norvegicus	NP_037102.1	1	1	1	1	1	0	0	1	0	0	1	0	0	0	0	1	1	1	0	1	1	0	1	1	0	0	1	0	1	1	1	1	0	1	1	0	1	0	1	0	1	1	0	0	1	0	1
42	Takifugu rubripes	SINFRUP00000136557	0	0	0	1	0	0	0	1	0	1	0	0	0	1	0	0	0	0	0	0	0	0	0	0	0	1	0	0	0	0	0	0	0	0	0	1	0	0	0	0	0	1	0	1	0	0	0
43	Takifugu rubripes	SINFRUP00000182123	0	0	0	0	0	0	0	0	0	0	0	1	0	0	0	0	0	0	0	0	0	0	0	0	0	0	0	0	0	0	0	0	0	0	0	0	0	0	0	0	0	0	1	0	0	0	0
44	Tetraodon nigroviridis	GSTENP00029721001	0	0	0	1	0	0	0	0	1	1	0	0	0	1	0	0	0	0	0	0	0	0	0	0	0	1	0	0	0	0	0	0	0	0	0	1	0	0	0	0	0	1	0	1	0	0	0
45	Tetraodon nigroviridis	GSTENP00033892001	1	1	1	0	1	1	0	0	0	0	0	0	1	0	0	1	1	1	0	1	1	0	1	1	0	0	1	0	1	1	1	1	0	1	1	0	1	0	1	0	0	0	0	0	1	0	1
46	Tetraodon nigroviridis	GSTENP00027988001	1	1	0	1	0	0	0	1	0	0	0	1	0	0	0	0	0	1	0	0	0	0	0	0	0	0	0	0	1	0	0	0	0	0	0	0	0	0	0	0	0	0	0	0	0	1	0
47	Xenopus tropicalis	ENSXETP00000038520	1	1	1	1	1	0	0	1	0	0	0	1	0	0	0	1	1	1	0	1	1	0	1	1	0	0	1	0	1	1	1	1	0	1	1	0	1	0	1	0	0	0	1	0	1	0	1
List of species and putative MoLFunCs after duplicate resolution
	Species	Protein ID
1	Aedes aegypti	AAEL000242-PA
2	Anopheles gambiae	AGAP000254-PA
3	Bos taurus	ENSBTAP00000020543
4	Caenorhabditis elegans	ZK1321.2e
5	Canis familiaris	ENSCAFP00000029266
6	Ciona intestinalis	ENSCINP00000007870
7	Ciona savignyi	ENSCSAVP00000011900
8	Danio rerio	ENSDARP00000069380
9	Dasypus novemcinctus	ENSDNOP00000001954
10	Drosophila melanogaster	CG12348-PE
11	Erinaceus europaeus	ENSEEUP00000006228
12	Felis catus	ENSFCAP00000004350
13	Gallus gallus	ENSGALP00000039829
14	Gasterosteus aculeatus	ENSGACP00000006912
15	Homo sapiens	ENSP00000314520
16	Macaca mulatta	ENSMMUP00000024583
17	Monodelphis domestica	ENSMODP00000029051
18	Mus musculus	ENSMUSP00000041702
19	Myotis lucifugus	ENSMLUP00000002783
20	Ornithorhynchus anatinus	ENSOANP00000006360
21	Oryctolagus cuniculus	ENSOCUP00000007687
22	Oryzias latipes	ENSORLP00000008061
23	Pan troglodytes	ENSPTRP00000051851
24	Rattus norvegicus	NP_037102.1
25	Tetraodon nigroviridis	GSTENP00033892001
26	Xenopus tropicalis	ENSXETP00000038520
New core list after duplicate resolution
	Species	Protein ID
1	Aedes aegypti	AAEL000242-PA
2	Anopheles gambiae	AGAP000254-PA
3	Bos taurus	ENSBTAP00000020543
4	Canis familiaris	ENSCAFP00000029266
5	Ciona savignyi	ENSCSAVP00000011900
6	Dasypus novemcinctus	ENSDNOP00000001954
7	Drosophila melanogaster	CG12348-PE
8	Felis catus	ENSFCAP00000004350
9	Gallus gallus	ENSGALP00000039829
10	Monodelphis domestica	ENSMODP00000029051
11	Mus musculus	ENSMUSP00000041702
12	Myotis lucifugus	ENSMLUP00000002783
13	Ornithorhynchus anatinus	ENSOANP00000006360
14	Oryctolagus cuniculus	ENSOCUP00000007687
15	Rattus norvegicus	NP_037102.1
Final list of MoLFunCs from the Ensembl database
	Species	Protein ID
1	Aedes aegypti	AAEL000242-PA
2	Anopheles gambiae	AGAP000254-PA
3	Bos taurus	ENSBTAP00000020543
4	Caenorhabditis elegans	ZK1321.2e
5	Canis familiaris	ENSCAFP00000029266
6	Ciona intestinalis	ENSCINP00000007870
7	Ciona savignyi	ENSCSAVP00000011900
8	Danio rerio	ENSDARP00000069380
9	Dasypus novemcinctus	ENSDNOP00000001954
10	Drosophila melanogaster	CG12348-PE
11	Felis catus	ENSFCAP00000004350
12	Gallus gallus	ENSGALP00000039829
13	Gasterosteus aculeatus	ENSGACP00000006912
14	Homo sapiens	ENSP00000314520
15	Monodelphis domestica	ENSMODP00000029051
16	Mus musculus	ENSMUSP00000041702
17	Myotis lucifugus	ENSMLUP00000002783
18	Ornithorhynchus anatinus	ENSOANP00000006360
19	Oryctolagus cuniculus	ENSOCUP00000007687
20	Oryzias latipes	ENSORLP00000008061
21	Pan troglodytes	ENSPTRP00000051851
22	Rattus norvegicus	NP_037102.1
23	Tetraodon nigroviridis	GSTENP00033892001
24	Xenopus tropicalis	ENSXETP00000038520
