# Supplementary material for: Functional Equivalency Inferred from “Authoritative Sources” in Networks of Homologous Proteins
Source: PLoS One. 2009 Jun 12;4(6):e5898. doi: 10.1371/journal.pone.0005898 (PMC2690840; doi:10.1371/journal.pone.0005898)
Supplement: Spreadsheet S3 — (0.03 MB XLS) [file pone.0005898.s004.xls]

## Sheet: Sheet1
KV1.2
Protein	Species	MoLFunC Id (RefSeq or Ensembl)	MoLFunC Sequence Length	OMA Id	OMA Sequence Length	OMA Seqid (original source id)	OMA ortholog type	Match of OMA and MoLFunC	MoLFunC Topology Check	OMA Topology Check	MoLFunC Self Consistency check	Motifs Present
												TTVGYG	S6	Voltage sensor R7
Kv12	Rattus_norvegicus	NP_037102__1	499	RATNO04214	499	ENSRNOP00000042653 KCNA2_RAT	self	1	1	1	1	1	1	1
Kv12	Danio_rerio	XP_691312__1	495	DANRE23005	495	ENSDARP00000069380	1__1	1	1	1	1	1	1	1
Kv12	Monodelphis_domestica	XP_001372701__1	499	MONDO07894	499	ENSMODP00000029051	1__1	1	1	1	1	1	1	1
Kv12	Xenopus_tropicalis	ENSXETP00000038520	499	XENTR11795	499	ENSXETP00000038520	1__1	1	1	1	1	1	1	1
Kv12	Gallus_gallus	NP_989794__1	499	CHICK07259	499	ENSGALP00000039829	1__1	1	1	1	1	1	1	1
Kv12	Bos_taurus	XP_588328__1	499	BOVIN02314	499	ENSBTAP00000020543	1__1	1	1	1	1	1	1	1
Kv12	Homo_sapiens	NP_004965__1	499	HUMAN00203	499	ENSP00000314520 KCNA2_HUMAN	1__1	1	1	1	1	1	1	1
Kv12	Equus_caballus	XP_001496518__1	499	HORSE04897	499	ENSECAP00000002072	1__1	1	1	1	1	1	1	1
Kv12	Pan_troglodytes	XP_001162925__1	499	PANTR00251	499	ENSPTRP00000051851	1__1	1	1	1	1	1	1	1
Kv12	Dasypus_novemcinctus	ENSDNOP00000001954	499	DASNO00565	499	ENSDNOP00000001954	1__1	1	1	1	1	1	1	1
Kv12	Canis_familiaris	ENSCAFP00000029266	458	CANFA06245	458	ENSCAFP00000029266	1__1	1	1	1	0	1	1	1
Kv12	Oryctolagus_cuniculus	NP_001076191__1	499	RABIT13414	499	ENSOCUP00000007687	1__1	0	1	1	1	1	1	1
Kv12	Myotis_lucifugus	ENSMLUP00000002783	499	MYOLU15506	499	ENSMLUP00000002783	1__1	1	1	1	1	1	1	1
Kv12	Mus_musculus	NP_032443__2	499	MOUSE19642	499	ENSMUSP00000041702 KCNA2_MOUSE	1__1	0	1	1	1	1	1	1
Kv12	Felis_catus	ENSFCAP00000004350	499	FELCA05672	499	ENSFCAP00000004350	1__1	1	1	1	1	1	1	1
Kv12	Caenorhabditis_elegans	NP_001022516__1	448	CAEEL05383	536	ZK1321.2c	many__1	0	1	1	1	1	1	0
Kv12	Apis_mellifera	XP_391895__2	503	APIME01077	348	ENSAPMP00000005939	many__1	0	1	0	1	1	1	1
Kv12	Ornithorhynchus_anatinus	XP_001508339__1	499	ORNAN13080	428	ENSOANP00000006361	1__many	0	1	1	1	1	1	1
Kv12	Ornithorhynchus_anatinus	XP_001508339__1	499	ORNAN13081	499	ENSOANP00000006360	1__many	1	1	1	1	1	1	1
Kv12	Tetraodon_nigroviridis	GSTENP00033892001	498	TETNG24412	425	GSTENP00027988001	1__many	0	1	1	1	1	1	1
Kv12	Tetraodon_nigroviridis	GSTENP00033892001	498	TETNG26191	498	GSTENP00033892001	1__many	1	1	1	1	1	1	1
Kv12	Drosophila_melanogaster	CG12348-PE	655	DROME13600	655	CG12348-PE KCNAS_DROME	1__many	1	1	1	1	1	1	1
Kv12	Drosophila_melanogaster	CG12348-PE	655	DROME13599	616	CG12348-PB KCNAS_DROME	many__many	0	1	1	1	1	1	1
Kv12	Ciona_savignyi	ENSCSAVP00000011900	410	CIOSA03353	428	ENSCSAVP00000011898	many__many	0	1	0	1	1	1	1
Kv12	Ciona_savignyi	ENSCSAVP00000011900	410	CIOSA03354	424	ENSCSAVP00000011899	many__many	0	1	1	1	1	1	1
Kv12	Ochotona_princeps	Null	Null	OCHPR01002	363	ENSOPRP00000006170	1__1			1
Kv12	Microcebus_murinus	Null	Null	MICMU03543	499	ENSMICP00000004804	1__1			1
Kv12	Takifugu_rubripes	Null	Null	FUGRU15367	446	ENSTRUP00000046583	1__1			1
Kv12	Daphnia_pulex	Null	Null	DAPPU14837	536	NCBI_GNO_5600021	many__1			1
Kv12	Caenorhabditis_briggsae	Null	Null	CAEBR01044	441	CBG01037	many__1			1
Kv12	Helobdella_robusta	Null	Null	HELRO02630	387	121337	many__many			1
Kv12	Helobdella_robusta	Null	Null	HELRO21584	496	91264	many__many			1
Kv12	Ciona_intestinalis	ENSCINP00000007870	379	Null	Null	Null	Null		1		1	1	1	1
Kv12	Aedes_aegypti	AAEL000242-PA	507	Null	Null	Null	Null		1		1	1	1	1
Kv12	Macaca_mulatta	XP_001101557__1	499	Null	Null	Null	Null		1		1	1	1	1
Kv12	Strongylocentrotus_purpuratus	XP_001178924__1	733	Null	Null	Null	Null		1		1	1	0	1
Kv12	Oryzias_latipes	ENSORLP00000008061	498	Null	Null	Null	Null		1		1	1	1	1
Kv12	Gasterosteus_aculeatus	ENSGACP00000006912	494	Null	Null	Null	Null		1		1	1	1	1
Kv12	Xenopus_laevis	NP_001079222__1	499	Null	Null	Null	Null		1		1	1	1	1
Kv12	Tribolium_castaneum	XP_968511__1	1215	Null	Null	Null	Null		1		1	1	1	1
Kv12	Anopheles_gambiae	AGAP000254-PA	570	Null	Null	Null	Null		1		1	1	1	1
											97.0588
