# Supplementary material for: Functional Equivalency Inferred from “Authoritative Sources” in Networks of Homologous Proteins
Source: PLoS One. 2009 Jun 12;4(6):e5898. doi: 10.1371/journal.pone.0005898 (PMC2690840; doi:10.1371/journal.pone.0005898)
Supplement: Spreadsheet S4 — (0.02 MB XLS) [file pone.0005898.s005.xls]

## Sheet: Sheet1
Trpv1
Protein	Species	MoLFunC Id (RefSeq or Ensembl)	MoLFunC Sequence Length	OMA Id	OMA Sequence Length	OMA Seqid (original source id)	OMA ortholog type	Match of OMA and MoLFunC	MoLFunC Topology Check	OMA Topology Check	MoLFunC Self Consistency check	Motifs Present
												MF S512	MF D647	MF T633	MF V538
Trp	Rattus_norvegicus	NP_114188__1	838	RATNO10345	838	ENSRNOP00000026493	self	0	1	1	1	1	1	1	1
Trp	Canis_familiaris	ENSCAFP00000028568	850	CANFA08558	850	ENSCAFP00000028568	1__1	1	1	1	1	1	1	1	1
Trp	Macaca_mulatta	XP_001117609__1	813	MACMU18662	838	ENSMMUP00000000966	1__1	0	1	1	1	1	1	0	1
Trp	Ornithorhynchus_anatinus	XP_001508791__1	846	ORNAN11436	851	ENSOANP00000020087	1__1	0	0	0	1	1	1	1	1
Trp	Bos_taurus	XP_868940__1	837	BOVIN13905	837	ENSBTAP00000025131	1__1	1	0	0	1	1	1	1	1
Trp	Erinaceus_europaeus	ENSEEUP00000012186	841	ERIEU09195	789	ENSEEUP00000012186	1__1	0	0	0	1	1	1	1	1
Trp	Echinops_telfairi	ENSETEP00000006322	831	ECHTE04782	642	ENSETEP00000006322	1__1	0	0	0	1	1	1	1	1
Trp	Felis_catus	ENSFCAP00000007337	705	FELCA07737	705	ENSFCAP00000007337	1__1	1	0	0	1	1	1	1	0
Trp	Loxodonta_africana	ENSLAFP00000011058	835	LOXAF08048	757	ENSLAFP00000011058	1__1	0	0	0	1	1	1	1	0
Trp	Myotis_lucifugus	ENSMLUP00000014866	836	MYOLU04325	656	ENSMLUP00000014866	1__1	0	0	0	1	1	1	1	0
Trp	Pan_troglodytes	ENSPTRP00000014623	716	PANTR14988	716	ENSPTRP00000014623	1__1	1	0	0	1	1	1	1	0
Trp	Spermophilus_tridecemlineatus	ENSSTOP00000001810	837	SPETR02494	661	ENSSTOP00000001810	1__1	0	0	0	1	1	1	1	0
Trp	Xenopus_tropicalis	ENSXETP00000012745	823	XENTR11526	842	ENSXETP00000012743	1__1	0	1	1	1	0	1	1	1
Trp	Mus_musculus	NP_001001445__1	839	MOUSE08614	839	ENSMUSP00000099585 TRPV1_MOUSE	1__1	1	1	1	1	1	1	1	1
Trp	Oryctolagus_cuniculus	NP_001075635__1	842	RABIT10653	677	ENSOCUP00000010529	1__1	0	1	0	1	1	1	1	1
Trp	Homo_sapiens	NP_542437__2	839	HUMAN19638	838	ENSP00000174621	1__1	0	1	1	1	1	1	1	1
Trp	Gallus_gallus	NP_989903__1	843	CHICK03430	843	ENSGALP00000007393	1__1	0	1	1	1	1	1	1	1
Trp	Danio_rerio	Null	Null	DANRE11205	813	ENSDARP00000078166	1__1			0
Trp	Drosophila_melanogaster	Null	Null	DROME07051	833	CG5842-PA	1__1			0
Trp	Gasterosteus_aculeatus	Null	Null	GASAC07136	739	ENSGACP00000026761	1__1			0
Trp	Equus_caballus	Null	Null	HORSE04422	837	ENSECAP00000020491	1__1			1
Trp	Lottia_gigantea	Null	Null	LOTGI18969	770	216486	1__1			0
Trp	Microcebus_murinus	Null	Null	MICMU11335	587	ENSMICP00000014312	1__1			0
Trp	Ochotona_princeps	Null	Null	OCHPR04232	843	ENSOPRP00000015398	1__1			1
Trp	Oryzias_latipes	Null	Null	ORYLA03446	698	ENSORLP00000014367	1__1			0
Trp	Pongo_pygmaeus_abelii	Null	Null	PONPA02850	837	ENSPPYP00000008801	1__1			1
Trp	Tetraodon_nigroviridis	Null	Null	TETNG01071	695	GSTENP00012255001	1__1			0
Trp	Tupaia_belangeri	Null	Null	TUPGB06867	536	ENSTBEP00000004647	1__1			0
Trp	Anopheles_gambiae	Null	Null	ANOGA08271	833	AGAP012241-PA	many__1			0
Trp	Takifugu_rubripes	Null	Null	FUGRU05553	653	ENSTRUP00000001728	1__many			0
Trp	Takifugu_rubripes	Null	Null	FUGRU14972	684	ENSTRUP00000011132	1__many			0
Trp	Caenorhabditis_remanei	Null	Null	CAERE03039	764	cr01.sctg124.gw35	1__many			0
Trp	Caenorhabditis_remanei	Null	Null	CAERE04438	722	cr01.sctg1553.gw4	many__many			0
Trp	Daphnia_pulex	Null	Null	DAPPU06070	757	e_gw1.3.442.1	many__many			0
Trp	Daphnia_pulex	Null	Null	DAPPU07139	718	e_gw1.7.196.1	many__many			0
Trp	Cavia_porcellus	ENSCPOP00000009107	526	Null	Null	Null	Null		0		1	0	0	0	1
Trp	Dasypus_novemcinctus	ENSDNOP00000014168	779	Null	Null	Null	Null		0		1	1	1	0	1
Trp	Sorex_araneus	ENSSARP00000003962	434	Null	Null	Null	Null		1		0	1	1	0	1
Trp	Caenorhabditis_elegans	NP_500372__1	937	Null	Null	Null	Null		0		1	0	1	1	0
											95.2381
