# Supplementary material for: Functional Equivalency Inferred from “Authoritative Sources” in Networks of Homologous Proteins
Source: PLoS One. 2009 Jun 12;4(6):e5898. doi: 10.1371/journal.pone.0005898 (PMC2690840; doi:10.1371/journal.pone.0005898)
Supplement: Spreadsheet S5 — (0.02 MB XLS) [file pone.0005898.s006.xls]

## Sheet: Sheet1
CNG1
Protein	Species	MoLFunC Id (RefSeq or Ensembl)	MoLFunC Sequence Length	OMA Id	OMA Sequence Length	OMA Seqid (original source id)	OMA ortholog type	Match of OMA and MoLFunC	MoLFunC Topology Check	OMA Topology Check	MoLFunC Self Consistency check	Motifs Present
												MF E365	MF N329
Cng1	Homo_sapiens	NP_000078__2	690	HUMAN06235	690	ENSP00000351320	self	0	1	1	1	1	1
Cng1	Canis_familiaris	ENSCAFP00000035274	694	CANFA09377	694	ENSCAFP00000035274	1__1	1	1	1	0	1	1
Cng1	Gasterosteus_aculeatus	ENSGACP00000000401	547	GASAC19658	547	ENSGACP00000000401	1__1	1	1	1	1	1	1
Cng1	Myotis_lucifugus	ENSMLUP00000007665	694	MYOLU14686	694	ENSMLUP00000007665	1__1	1	1	1	1	1	1
Cng1	Oryctolagus_cuniculus	ENSOCUP00000005522	692	RABIT13367	692	ENSOCUP00000005522	1__1	1	1	1	1	1	1
Cng1	Oryzias_latipes	ENSORLP00000023732	648	ORYLA20945	648	ENSORLP00000023732	1__1	1	1	1	1	1	1
Cng1	Mus_musculus	NP_031749__2	684	MOUSE22618	684	ENSMUSP00000084464 CNGA1_MOUSE	1__1	1	1	1	1	1	1
Cng1	Rattus_norvegicus	NP_445949__1	683	RATNO19464	683	ENSRNOP00000006469	1__1	0	1	1	1	1	1
Cng1	Bos_taurus	NP_776703__1	690	BOVIN05067	686	ENSBTAP00000002853	1__1	0	1	1	1	1	1
Cng1	Gallus_gallus	NP_990551__1	645	CHICK11465	645	ENSGALP00000022830 CNG3_CHICK	1__1	1	1	1	1	1	1
Cng1	Pan_troglodytes	XP_001152182__1	690	PANTR04370	690	ENSPTRP00000027592	1__1	0	1	1	1	1	1
Cng1	Monodelphis_domestica	XP_001372246__1	703	MONDO14616	689	ENSMODP00000035845	1__1	0	1	1	1	1	1
Cng1	Equus_caballus	XP_001493505__1	716	HORSE16037	686	ENSECAP00000018485	1__1	0	1	1	1	1	1
Cng1	Ornithorhynchus_anatinus	XP_001517187__1	636	ORNAN18773	563	ENSOANP00000024004	1__1	0	0	0	1	1	1
Cng1	Danio_rerio	XP_701036__2	501	DANRE19837	620	ENSDARP00000013158	1__1	0	0	1	0	1	1
Cng1	Ciona_intestinalis	ENSCINP00000010344	541	CIOIN04059	541	ENSCINP00000010344	many__1	1	1	1	1	1	1
Cng1	Ciona_savignyi	ENSCSAVP00000009290	576	CIOSA03974	577	ENSCSAVP00000009290	many__1	0	1	1	1	1	1
Cng1	Caenorhabditis_elegans	NP_499033__1	733	CAEEL08301	733	ZC84.2 CNG_CAEEL	many__1	1	1	1	1	1	1
Cng1	Dasypus_novemcinctus	Null	Null	DASNO03093	495	ENSDNOP00000007487	1__1			0
Cng1	Echinops_telfairi	Null	Null	ECHTE16006	438	ENSETEP00000007508	1__1			0
Cng1	Felis_catus	Null	Null	FELCA12259	574	ENSFCAP00000008468	1__1			0
Cng1	Macaca_mulatta	Null	Null	MACMU06890	685	ENSMMUP00000007610	1__1			1
Cng1	Ochotona_princeps	Null	Null	OCHPR15554	472	ENSOPRP00000002358	1__1			0
Cng1	Otolemur_garnettii	Null	Null	OTOGA01546	488	ENSOGAP00000006006	1__1			0
Cng1	Pongo_pygmaeus_abelii	Null	Null	PONPA11960	690	ENSPPYP00000016435	1__1			1
Cng1	Spermophilus_tridecemlineatus	Null	Null	SPETR10439	500	ENSSTOP00000001145	1__1			0
Cng1	Xenopus_tropicalis	Null	Null	XENTR03469	697	ENSXETP00000021659	1__1			1
Cng1	Aedes_aegypti	Null	Null	AEDAE01578	624	AAEL007345-PA	many__1			0
Cng1	Anopheles_gambiae	Null	Null	ANOGA09734	611	AGAP009050-PA	many__1			1
Cng1	Apis_mellifera	Null	Null	APIME03305	703	ENSAPMP00000008245	many__1			1
Cng1	Caenorhabditis_briggsae	Null	Null	CAEBR05871	705	CBG06949	many__1			1
Cng1	Caenorhabditis_remanei	Null	Null	CAERE11344	728	cr01.sctg4.gw460	many__1			1
Cng1	Helobdella_robusta	Null	Null	HELRO21262	471	90895	many__1			1
Cng1	Lottia_gigantea	Null	Null	LOTGI03268	545	111466	many__1			1
Cng1	Sus_scrofa	NP_999342__1	686	Null	Null	Null	Null		1		1	1	1
											89.4737
