# Supplementary material for: Functional Equivalency Inferred from “Authoritative Sources” in Networks of Homologous Proteins
Source: PLoS One. 2009 Jun 12;4(6):e5898. doi: 10.1371/journal.pone.0005898 (PMC2690840; doi:10.1371/journal.pone.0005898)
Supplement: Spreadsheet S6 — (0.02 MB XLS) [file pone.0005898.s007.xls]

## Sheet: Sheet1
HCN1
Protein	Species	MoLFunC Id (RefSeq or Ensembl)	MoLFunC Sequence Length	OMA Id	OMA Sequence Length	OMA Seqid (original source id)	OMA ortholog type	Match of OMA and MoLFunC	MoLFunC Topology Check	OMA Topology Check	MoLFunC Self Consistency check	Motifs Present
												A354	A352	CIGYG (selectivity filter)	R286
HCN	Mus_musculus	NP_034538__1	910	MOUSE10937	910	ENSMUSP00000006991 HCN1_MOUSE	self	0	1	1	1	1	1	1	1
HCN	Gallus_gallus	ENSGALP00000038154	553	CHICK15266	724	ENSGALP00000023952	1__1	0	1	1	0	1	1	1	1
HCN	Bos_taurus	ENSBTAP00000038715	809	BOVIN14951	876	ENSBTAP00000008452	1__1	0	1	1	0	1	1	1	1
HCN	Homo_sapiens	NP_066550__2	890	HUMAN06796	890	ENSP00000307342	1__1	1	1	1	1	1	1	1	1
HCN	Oryzias_latipes	ENSORLP00000007672	921	ORYLA02120	921	ENSORLP00000007672	1__1	1	1	1	1	1	1	1	1
HCN	Takifugu_rubripes	SINFRUP00000160459	914	FUGRU17664	925	ENSTRUP00000031955	1__1	0	1	1	1	1	1	1	1
HCN	Loxodonta_africana	ENSLAFP00000001309	880	LOXAF11748	766	ENSLAFP00000001309	1__1	0	0	0	1	1	1	1	1
HCN	Ornithorhynchus_anatinus	ENSOANP00000006123	598	ORNAN11952	598	ENSOANP00000006123	1__1	1	0	0	1	1	0	0	1
HCN	Pan_troglodytes	XP_001144667__1	404	PANTR05304	830	ENSPTRP00000028879	1__1	0	1	1	0	1	1	1	1
HCN	Rattus_norvegicus	NP_445827__1	910	RATNO04785	902	ENSRNOP00000016142	1__1	0	1	1	1	1	1	1	1
HCN	Macaca_mulatta	ENSMMUP00000002706	885	MACMU11269	885	ENSMMUP00000002706	1__1	1	1	1	1	1	1	1	1
HCN	Tupaia_belangeri	ENSTBEP00000010379	743	TUPGB02568	743	ENSTBEP00000010379	1__1	1	1	1	1	1	1	1	1
HCN	Dasypus_novemcinctus	ENSDNOP00000014346	884	DASNO08409	832	ENSDNOP00000014346	1__1	0	0	1	1	1	1	1	1
HCN	Canis_familiaris	XP_855255__1	901	CANFA04486	600	ENSCAFP00000027323	1__1	0	1	0	1	1	1	1	1
HCN	Oryctolagus_cuniculus	NP_001075532__1	822	RABIT09388	785	ENSOCUP00000014684	1__1	0	1	0	1	1	1	1	1
HCN	Myotis_lucifugus	ENSMLUP00000014391	741	MYOLU04584	734	ENSMLUP00000014391	1__1	0	1	1	1	1	1	1	1
HCN	Otolemur_garnettii	ENSOGAP00000007978	775	OTOGA07677	662	ENSOGAP00000007978	1__1	0	1	1	1	1	1	1	1
HCN	Xenopus_tropicalis	ENSXETP00000038429	845	XENTR02752	845	ENSXETP00000038429	1__1	1	1	1	1	1	1	1	1
HCN	Spermophilus_tridecemlineatus	ENSSTOP00000007923	643	SPETR11750	643	ENSSTOP00000007923	1__1	1	1	1	1	1	1	1	1
HCN	Tetraodon_nigroviridis	Null	Null	TETNG27297	890	GSTENP00014430001	1__1	0		0	0	0	0	0	0
HCN	Erinaceus_europaeus	Null	Null	ERIEU10478	766	ENSEEUP00000012267	1__1	0		0	0	0	0	0	0
HCN	Pongo_pygmaeus_abelii	Null	Null	PONPA01855	883	ENSPPYP00000017259	1__1	0		1	0	0	0	0	0
HCN	Aedes_aegypti	Null	Null	AEDAE04794	786	AAEL010216-PA	1__1	0		0	0	0	0	0	0
HCN	Equus_caballus	Null	Null	HORSE02173	745	ENSECAP00000005605	1__1	0		1	0	0	0	0	0
HCN	Microcebus_murinus	Null	Null	MICMU08522	869	ENSMICP00000007131	1__1	0		1	0	0	0	0	0
HCN	Sorex_araneus	ENSSARP00000008772	461	Null	Null	Null	Null	0	0		1	1	1	1	1
HCN	Monodelphis_domestica	XP_001363865__1	932	Null	Null	Null	Null	0	1		1	1	1	1	1
HCN	Cavia_porcellus	ENSCPOP00000012730	630	Null	Null	Null	Null	0	0		1	1	1	1	1
HCN	Strongylocentrotus_purpuratus	NP_999729__1	767	Null	Null	Null	Null	0	0		1	0	0	1	1
HCN	Apis_mellifera	NP_001011568__1	288	Null	Null	Null	Null	0	0		1	0	0	0	0
											87.5
