# Supplementary material for: Functional Equivalency Inferred from “Authoritative Sources” in Networks of Homologous Proteins
Source: PLoS One. 2009 Jun 12;4(6):e5898. doi: 10.1371/journal.pone.0005898 (PMC2690840; doi:10.1371/journal.pone.0005898)
Supplement: Spreadsheet S7 — (0.03 MB XLS) [file pone.0005898.s008.xls]

## Sheet: Sheet1
Glur
Protein	Species	MoLFunC Id (RefSeq or Ensembl)	MoLFunC Sequence Length	OMA Id	OMA Sequence Length	OMA Seqid (original source id)	OMA ortholog type	Match of OMA and MoLFunC	MoLFunC Topology Check	OMA Topology Check	MoLFunC Self Consistency check	Motifs Present
												WFLVIM]-[WFY]-[WFYL]-X(6)-[STNQ]-X-G-X(1,3)-[ED]-X(1,2)-P	SYTANLAAF
Glur	Homo_sapiens	NP_000818__1	906	HUMAN09919	906	ENSP00000285900 GRIA1_HUMAN	self	0	1	1	1	1	1
Glur	Takifugu_rubripes	SINFRUP00000172679	957	FUGRU14616	965	ENSTRUP00000013529	1__1	0	1	1	1	1	1
Glur	Macaca_mulatta	XP_001111339__1	906	MACMU10923	906	ENSMMUP00000012165	1__1	1	1	1	1	1	1
Glur	Danio_rerio	XP_001341466__1	914	DANRE03294	914	ENSDARP00000010256	1__1	1	1	1	1	1	1
Glur	Monodelphis_domestica	XP_001379365__1	902	MONDO01769	902	ENSMODP00000011093	1__1	1	1	1	1	1	1
Glur	Equus_caballus	XP_001503668__1	906	HORSE04939	906	ENSECAP00000019080	1__1	1	1	1	1	1	1
Glur	Ornithorhynchus_anatinus	XP_001509706__1	900	ORNAN01159	844	ENSOANP00000008107	1__1	0	1	1	1	1	1
Glur	Pan_troglodytes	XP_527092__2	906	PANTR04831	906	ENSPTRP00000029795	1__1	0	1	1	1	1	1
Glur	Canis_familiaris	XP_853398__1	906	CANFA04402	840	ENSCAFP00000026278	1__1	0	1	1	1	1	1
Glur	Bos_taurus	ENSBTAP00000007628	905	BOVIN06238	905	ENSBTAP00000007628	1__1	1	1	1	1	1	1
Glur	Cavia_porcellus	ENSCPOP00000003440	906	CAVPO05619	775	ENSCPOP00000003440	1__1	0	0	0	1	1	1
Glur	Erinaceus_europaeus	ENSEEUP00000002737	840	ERIEU11988	840	ENSEEUP00000002737	1__1	1	1	1	1	1	1
Glur	Echinops_telfairi	ENSETEP00000014599	906	ECHTE10304	851	ENSETEP00000014599	1__1	0	1	1	1	1	1
Glur	Felis_catus	ENSFCAP00000004843	747	FELCA12806	747	ENSFCAP00000004843	1__1	1	0	0	1	1	0
Glur	Gasterosteus_aculeatus	ENSGACP00000024435	963	GASAC03268	963	ENSGACP00000024435	1__1	1	1	0	1	1	1
Glur	Loxodonta_africana	ENSLAFP00000011434	839	LOXAF10174	662	ENSLAFP00000011434	1__1	0	1	1	1	1	1
Glur	Myotis_lucifugus	ENSMLUP00000002127	907	MYOLU08504	816	ENSMLUP00000002127	1__1	0	1	1	1	1	1
Glur	Otolemur_garnettii	ENSOGAP00000009194	877	OTOGA05923	860	ENSOGAP00000009194	1__1	0	1	1	1	1	1
Glur	Oryzias_latipes	ENSORLP00000009669	931	ORYLA00225	931	ENSORLP00000009669	1__1	1	1	1	1	1	1
Glur	Spermophilus_tridecemlineatus	ENSSTOP00000007848	905	SPETR03859	748	ENSSTOP00000007848	1__1	0	0	0	1	0	1
Glur	Tupaia_belangeri	ENSTBEP00000003426	902	TUPGB08199	859	ENSTBEP00000003426	1__1	0	1	1	1	1	1
Glur	Gallus_gallus	NP_001001774__1	902	CHICK01260	904	ENSGALP00000039864	1__1	0	1	1	1	1	1
Glur	Mus_musculus	NP_032191__2	907	MOUSE08230	907	ENSMUSP00000091731	1__1	1	1	1	1	1	1
Glur	Xenopus_tropicalis	ENSXETP00000004107	900	XENTR16416	900	ENSXETP00000004107	1__many	1	1	1	1	1	1
Glur	Xenopus_tropicalis	ENSXETP00000004107	900	XENTR16417	847	ENSXETP00000004115	1__many	0	1	1	1	1	1
Glur	Microcebus_murinus	Null	Null	MICMU01376	792	ENSMICP00000003230	1__1			0
Glur	Ochotona_princeps	Null	Null	OCHPR11921	640	ENSOPRP00000013223	1__1			0
Glur	Pongo_pygmaeus_abelii	Null	Null	PONPA00223	888	ENSPPYP00000017871	1__1			1
Glur	Oryctolagus_cuniculus	Null	Null	RABIT09950	762	ENSOCUP00000014424	1__1			1
Glur	Tetraodon_nigroviridis	Null	Null	TETNG13048	800	GSTENP00014672001	1__1			1
Glur	Ciona_intestinalis	Null	Null	CIOIN04378	772	ENSCINP00000017573	many__1			1
Glur	Daphnia_pulex	Null	Null	DAPPU12138	906	NCBI_GNO_8300071	many__1			1
Glur	Drosophila_pseudoobscura	Null	Null	DROPS09542	994	EAL30350	many__1			1
Glur	Helobdella_robusta	Null	Null	HELRO04227	659	67729	many__1			1
Glur	Lottia_gigantea	Null	Null	LOTGI04732	860	123068	many__1			1
Glur	Vitis_vinifera	Null	Null	VITVI02359	732	CAO71577.1	1__many			1
Glur	Vitis_vinifera	Null	Null	VITVI14430	930	CAO71706.1	many__many			1
Glur	Vitis_vinifera	Null	Null	VITVI17663	876	CAO43244.1	many__many			1
Glur	Vitis_vinifera	Null	Null	VITVI19653	757	CAO66355.1	many__many			1
Glur	Arabidopsis_thaliana	Null	Null	ARATH09025	947	NP_180475.2 GLR28_ARATH	many__many			1
Glur	Arabidopsis_thaliana	Null	Null	ARATH19825	912	NP_974686.1 GLR32_ARATH	many__many			1
Glur	Oryza_sativa	Null	Null	ORYSA15089	682	BAF18939.1	many__many			1
Glur	Oryza_sativa	Null	Null	ORYSA16718	956	BAF20601.1	many__many			1
Glur	Populus_trichocarpa	Null	Null	POPTR02068	897	gw1.V.2164.1	many__many			1
Glur	Populus_trichocarpa	Null	Null	POPTR11482	866	eugene3.00012724	many__many			1
Glur	Populus_trichocarpa	Null	Null	POPTR12093	956	eugene3.00002112	many__many			1
Glur	Populus_trichocarpa	Null	Null	POPTR31580	1005	fgenesh4_pg.C_LG_I002957	many__many			0
Glur	Populus_trichocarpa	Null	Null	POPTR31581	867	fgenesh4_pg.C_LG_I002959	many__many			0
Glur	Populus_trichocarpa	Null	Null	POPTR39687	866	fgenesh4_pm.C_LG_VI000855	many__many			1
Glur	Populus_trichocarpa	Null	Null	POPTR39834	900	fgenesh4_pm.C_LG_IX000015	many__many			1
Glur	Ciona_savignyi	ENSCSAVP00000002211	825	Null	Null	Null	Null		1		1	1	1
Glur	Dasypus_novemcinctus	ENSDNOP00000007004	693	Null	Null	Null	Null		1		0	1	1
Glur	Rattus_norvegicus	NP_113796__1	907	Null	Null	Null	Null		1		1	1	1
											96.4286
