# Supplementary material for: Functional Equivalency Inferred from “Authoritative Sources” in Networks of Homologous Proteins
Source: PLoS One. 2009 Jun 12;4(6):e5898. doi: 10.1371/journal.pone.0005898 (PMC2690840; doi:10.1371/journal.pone.0005898)
Supplement: Spreadsheet S8 — (0.02 MB XLS) [file pone.0005898.s009.xls]

## Sheet: Sheet1
Gamma6
Protein	Species	MoLFunC Id (RefSeq or Ensembl)	MoLFunC Sequence Length	OMA Id	OMA Sequence Length	OMA Seqid (original source id)	OMA ortholog type	Match of OMA and MoLFunC	MoLFunC Topology Check	OMA Topology Check	MoLFunC Self Consistency check	Motifs Present
												GXXXA
Gamma6	Rattus_norvegicus	NP_542425__1	260	RATNO02488	260	ENSRNOP00000019211 CCG6_RAT	self	1	1	1	1	1
Gamma6	Bos_taurus	XP_599883__3	260	BOVIN13528	256	ENSBTAP00000028860	1__1	0	1	1	1	1
Gamma6	Homo_sapiens	NP_665813__1	260	HUMAN22393	260	ENSP00000252729 CCG6_HUMAN	1__1	1	1	1	1	1
Gamma6	Takifugu_rubripes	SINFRUP00000179446	237	FUGRU13293	256	ENSTRUP00000015438	1__1	0	1	1	1	1
Gamma6	Oryzias_latipes	ENSORLP00000007594	262	ORYLA00705	284	ENSORLP00000007596	1__1	0	1	0	1	1
Gamma6	Gasterosteus_aculeatus	ENSGACP00000002612	257	GASAC19869	257	ENSGACP00000002612	1__1	1	1	1	1	1
Gamma6	Pan_troglodytes	XP_001174737__1	260	PANTR17337	260	ENSPTRP00000019654	1__1	1	1	1	1	1
Gamma6	Macaca_mulatta	XP_001116077__1	216	MACMU21671	182	ENSMMUP00000000394	1__1	0	0	0	1	1
Gamma6	Canis_familiaris	XP_541431__2	259	CANFA01742	259	ENSCAFP00000003952	1__1	1	1	1	1	1
Gamma6	Oryctolagus_cuniculus	ENSOCUP00000000690	254	RABIT04116	254	ENSOCUP00000000690	1__1	1	1	1	1	1
Gamma6	Otolemur_garnettii	ENSOGAP00000007136	261	OTOGA12102	203	ENSOGAP00000007136	1__1	0	0	0	1	1
Gamma6	Tetraodon_nigroviridis	GSTENP00015423001	263	TETNG12162	263	GSTENP00015423001	1__1	1	1	1	1	1
Gamma6	Mus_musculus	NP_573446__1	260	MOUSE01262	260	ENSMUSP00000104287 CCG6_MOUSE	1__1	1	1	1	1	1
Gamma6	Danio_rerio	XP_001342833__1	264	DANRE05141	263	ENSDARP00000067740	1__many	0	1	1	1	1
Gamma6	Danio_rerio	XP_001342833__1	264	DANRE16055	277	ENSDARP00000052966	1__many	0	1	1	1	1
Gamma6	Ochotona_princeps	Null	Null	OCHPR11532	179	ENSOPRP00000012078	1__1			0
Gamma6	Equus_caballus	XP_001488226__1	149	Null	Null	Null	Null		0		0	0
Gamma6	Loxodonta_africana	ENSLAFP00000006749	149	Null	Null	Null	Null		0		0	0
Gamma6	Tupaia_belangeri	ENSTBEP00000000167	149	Null	Null	Null	Null		0		1	0
Gamma6	Myotis_lucifugus	ENSMLUP00000014361	149	Null	Null	Null	Null		0		0	0
Gamma6	Xenopus_tropicalis	ENSXETP00000022146	153	Null	Null	Null	Null		0		1	1
Gamma6	Sorex_araneus	ENSSARP00000004006	147	Null	Null	Null	Null		0		1	0
											85.7143
		19
		21
		24	23	1	3	10	4
