# Supplementary material for: Functional Equivalency Inferred from “Authoritative Sources” in Networks of Homologous Proteins
Source: PLoS One. 2009 Jun 12;4(6):e5898. doi: 10.1371/journal.pone.0005898 (PMC2690840; doi:10.1371/journal.pone.0005898)
Supplement: Spreadsheet S9 — (0.03 MB XLS) [file pone.0005898.s010.xls]

## Sheet: Sheet1
Kir7.1
Protein	Species	MoLFunC Id (RefSeq or Ensembl)	MoLFunC Sequence Length	OMA Id	OMA Sequence Length	OMA Seqid (original source id)	OMA ortholog type	Match of OMA and MoLFunC	MoLFunC Topology Check	OMA Topology Check	MoLFunC Self Consistency check	Motifs Present
												H26	G(F/Y)G	L118	T116	F156	M125
Kir	Homo_sapiens	NP_002233__1	360	HUMAN03614	360	ENSP00000233826 IRK13_HUMAN	self	0	1	1	1	1	1	1	1	1	1
Kir	Cavia_porcellus	ENSCPOP00000012724	344	CAVPO00664	344	ENSCPOP00000012724	1__1	0	1	1	1	1	1	1	1	1	1
Kir	Dasypus_novemcinctus	ENSDNOP00000009470	357	DASNO04537	357	ENSDNOP00000009470	1__1	1	1	1	1	0	1	1	1	1	1
Kir	Echinops_telfairi	ENSETEP00000005650	360	ECHTE08548	360	ENSETEP00000005650	1__1	1	1	1	1	1	1	1	1	1	1
Kir	Gasterosteus_aculeatus	ENSGACP00000000530	333	GASAC19473	333	ENSGACP00000000530	1__1	1	1	1	1	1	1	1	1	1	1
Kir	Gallus_gallus	ENSGALP00000002257	340	CHICK14610	340	ENSGALP00000002257	1__1	1	1	1	1	1	1	1	1	1	1
Kir	Loxodonta_africana	ENSLAFP00000001521	360	LOXAF10912	360	ENSLAFP00000001521	1__1	1	1	1	1	1	1	1	1	1	1
Kir	Myotis_lucifugus	ENSMLUP00000015855	360	MYOLU09854	230	ENSMLUP00000015855	1__1	0	0	0	1	0	0	0	0	0	0
Kir	Monodelphis_domestica	ENSMODP00000013233	361	MONDO08336	361	ENSMODP00000013233	1__1	1	1	1	1	1	1	1	1	1	1
Kir	Ornithorhynchus_anatinus	ENSOANP00000012390	361	ORNAN10955	361	ENSOANP00000012390	1__1	1	1	1	1	1	1	1	1	1	1
Kir	Oryctolagus_cuniculus	ENSOCUP00000003020	360	RABIT01018	360	ENSOCUP00000003020	1__1	1	1	1	1	1	1	1	1	1	1
Kir	Otolemur_garnettii	ENSOGAP00000008802	360	OTOGA10315	360	ENSOGAP00000008802	1__1	1	1	1	1	1	1	1	1	1	1
Kir	Oryzias_latipes	ENSORLP00000012826	366	ORYLA02510	366	ENSORLP00000012826	1__1	1	1	1	1	0	1	1	1	1	1
Kir	Pan_troglodytes	ENSPTRP00000040287	360	PANTR21654	360	ENSPTRP00000040287	1__1	1	1	1	1	1	1	1	1	1	1
Kir	Sorex_araneus	ENSSARP00000006880	360	SORAR08501	360	ENSSARP00000006880	1__1	1	1	1	1	1	1	1	1	1	1
Kir	Spermophilus_tridecemlineatus	ENSSTOP00000010103	360	SPETR01206	360	ENSSTOP00000010103	1__1	1	1	1	1	1	1	1	1	1	1
Kir	Tupaia_belangeri	ENSTBEP00000010389	359	TUPGB01883	334	ENSTBEP00000010389	1__1	0	1	1	1	1	1	1	1	1	1
Kir	Xenopus_tropicalis	ENSXETP00000030393	326	XENTR03302	326	ENSXETP00000030393	1__1	1	1	1	1	1	1	1	1	1	1
Kir	Tetraodon_nigroviridis	GSTENP00012201001	276	TETNG03487	277	GSTENP00012201001	1__1	0	1	1	1	1	1	1	1	1	1
Kir	Danio_rerio	NP_001039014__1	362	DANRE04050	362	ENSDARP00000063776	1__1	1	1	1	1	0	1	1	1	1	1
Kir	Rattus_norvegicus	NP_446060__1	360	RATNO18936	360	ENSRNOP00000021507 IRK13_RAT	1__1	1	1	1	1	1	1	1	1	1	1
Kir	Macaca_mulatta	XP_001114542__1	360	MACMU10487	360	ENSMMUP00000028749	1__1	1	1	1	1	1	1	1	1	1	1
Kir	Mus_musculus	XP_001475160__1	360	MOUSE00546	360	ENSMUSP00000108838	1__1	1	1	1	1	1	1	1	1	1	1
Kir	Equus_caballus	XP_001499038__1	360	HORSE17023	360	ENSECAP00000005853	1__1	1	1	1	1	1	1	1	1	1	1
Kir	Canis_familiaris	XP_861978__1	360	CANFA15288	373	ENSCAFP00000017004	1__1	0	1	1	1	1	1	1	1	1	1
Kir	Bos_taurus	XP_886611__1	360	BOVIN01838	360	ENSBTAP00000007700	1__1	1	1	1	1	1	1	1	1	1	1
Kir	Takifugu_rubripes	SINFRUP00000157298	322	FUGRU21077	359	ENSTRUP00000004187	1__many	0	0	1	1	1	1	1	1	1	1
Kir	Takifugu_rubripes	SINFRUP00000157298	322	FUGRU21078	363	ENSTRUP00000004189	1__many	0	0	1	1	1	1	1	1	1	1
Kir	Microcebus_murinus	Null	Null	MICMU13807	360	ENSMICP00000006126	1__1			1
Kir	Ochotona_princeps	Null	Null	OCHPR04770	360	ENSOPRP00000001377	1__1			1
Kir	Pongo_pygmaeus_abelii	Null	Null	PONPA05634	360	ENSPPYP00000014851	1__1			1
Kir	Acaryochloris_marina_(strain_MBIC_11017)	Null	Null	ACAM100236	288	ABW25342.1 [EMBL___CP000828]	many__1			0
Kir	Acidobacteria_bacterium_(strain_Ellin345)	Null	Null	ACIBL03007	311	ABF42014.1	many__1			1
Kir	Burkholderia_pseudomallei_(strain_1106a)	Null	Null	BURP000388	333	ABN91100.1 [EMBL___CP000572]	many__1			0
Kir	Burkholderia_pseudomallei_(strain_668)	Null	Null	BURP600373	333	ABN82479.1 [EMBL___CP000570]	many__1			0
Kir	Burkholderia_pseudomallei	Null	Null	BURPS00353	333	YP_106981.1	many__1			0
Kir	Burkholderia_vietnamiensis_(strain_G4_/_LMG_22486)	Null	Null	BURVG02930	322	ABO56026.1 [EMBL___CP000614]	many__1			0
Kir	Chromobacterium_violaceum	Null	Null	CHRVO01109	296	NP_900779.1	many__1			1
Kir	Gluconobacter_oxydans	Null	Null	GLUOX01684	345	AAW61513.1	many__1			1
Kir	Polynucleobacter_sp._(strain_QLW-P1DMWA-1)	Null	Null	POLSQ02045	288	ABP35270.1 [EMBL___CP000655]	many__1			0
Kir	Rhodopseudomonas_palustris_(strain_BisB18)	Null	Null	RHOPB02075	304	ABD87667.1	many__1			1
Kir	Solibacter_usitatus_(strain_Ellin6076)	Null	Null	SOLUE03746	312	ABJ84799.1	many__1			0
Kir	Synechocystis_sp.	Null	Null	SYNY303434	312	BAD01848.1	many__1			1
Kir	Lottia_gigantea	Null	Null	LOTGI19246	421	220251	1__many			1
Kir	Lottia_gigantea	Null	Null	LOTGI05328	400	128013	many__many			1
Kir	Erinaceus_europaeus	ENSEEUP00000002562	206	Null	Null	Null	Null		0		1	0	0	0	0	0	0
											100
